# Supplementary material for: Natural Patterns in the Dawn and Dusk Choruses of a Neotropical Songbird in Relation to an Urban Sound Environment
Source: Animals (Basel). 2024 Feb 17;14(4):646. doi: 10.3390/ani14040646 (PMC10886165; doi:10.3390/ani14040646)
Supplement: Supplementary file 1 [file animals-14-00646-s001.zip]

Archive with 1 entries (1 files):
- animals-2816722-supplementary.pdf
